# Supplementary material for: Sex, Head Size, and Male Mate Location Behavior Affect Allometric Scaling of the Eyes in Centris pallida (Hymenoptera: Apidae) Bees
Source: Integr Org Biol. 2026 Apr 24;8(1):obag016. doi: 10.1093/iob/obag016 (PMC13181258; doi:10.1093/iob/obag016)
Supplement: obag016_Supplemental_Files [file obag016_supplemental_files.zip]

Archive with 5 entries (5 files):
- Figure S5.tif
- FigureS1.tif
- FigureS2.tif
- FigureS3.tif.png
- FigureS4.tif
